# Supplementary material for: Improved bladder contractility after transplantation of human mesenchymal stem cells overexpressing hepatocyte growth factor into underactive bladder from bladder outlet obstruction models of rats
Source: PLoS One. 2021 Dec 22;16(12):e0261402. doi: 10.1371/journal.pone.0261402 (PMC8694482; doi:10.1371/journal.pone.0261402)
Supplement: S1 File — (ZIP) [file pone.0261402.s001.zip]

Archive with 3 entries (3 files):
- Raw data of collagen area percent.xlsx
- Raw data of cystometry.xls
- Raw data of weight.xls
