# Supplementary material for: Improved bladder contractility after transplantation of human mesenchymal stem cells overexpressing hepatocyte growth factor into underactive bladder from bladder outlet obstruction models of rats
Source: PLoS One. 2021 Dec 22;16(12):e0261402. doi: 10.1371/journal.pone.0261402 (PMC8694482; doi:10.1371/journal.pone.0261402)
Supplement: S1 File — (ZIP) [file pone.0261402.s001.zip › Raw data of collagen area percent.xlsx]

## Sheet: Sheet1
				Muscle		Collagen		Muslce/Collagen
control		15		932441		160115		14.6551			16.7349	%		16.7349
				879129		219254		19.9615						14.6625
				974218		236541		19.5366						15.9098
				870859		127678		12.7865					Mean	15.7691
													SD	1.04336
		16		1031640		235396		18.5785			14.6625	%	SE	0.602387
				976709		162544		14.2676
				1032173		199478		16.196
				955284		101538		9.60786
		19		1053306		267093		20.2282			15.9098	%
				991897		111610		10.1141
				937316		195067		17.2262
				1089180		208553		16.0706
sham		17		930219		259114		21.7865			21.9775	%		21.9775
				559770		166815		22.9588						16.8062
				866414		214993		19.8809						15.2575
				777223		235890		23.2837						18.8444
													Mean	18.2214
		18		659700		110499		14.3468			16.8062	%	SD	2.90308
				979505		128252		11.5776					SE	1.45154
				1122146		288158		20.4323
				1060668		279710		20.868
		21		1245696		202658		13.9923			15.2575	%
				907326		164882		15.3778
				878532		173334		16.4787
				907113		162358		15.1812
		22		725999		160440		18.0994			18.8444	%
				705790		168094		19.2353
				823555		243711		22.8351
				976633		175162		15.2077
BOO		26		1288038		408283		24.0687			24.7832	%		24.7832
				1310377		397726		23.2847						23.6213
				1375330		552132		28.6455						26.346
				1072366		322745		23.134						29.1367
														23.3806
		27		1117042		281536		20.1302			23.6213	%		26.6656
				1136128		307722		21.3126					Mean	25.6556
				949665		347776		26.8048					SD	2.17668
				877223		312033		26.2377					SE	0.888625
		28		793277		287526		26.603			26.346	%
				913352		312711		25.5053
				903367		383837		29.8194
				962791		295041		23.4563
		29		992725		412012		29.3302			29.1367	%
				1038737		387235		27.1559
				1017312		452312		30.7774
				897532		371663		29.2834
		30		797333		253373		24.1145			23.3806
				862311		316742		26.8641
				1072012		287112		21.1248
				998744		272232		21.4191
		31		1035372		342875		24.8776			26.6656	%
				1123283		451128		28.6538
				976032		401399		29.1411
				1211387		382328		23.9897
hMSCs		32		1317284		307268		18.914			21.6145	%		21.6145
				1135625		293512		20.5377						19.8356
				1267425		312328		19.7707						20.4925
				998763		373833		27.2355						19.8823
													Mean	20.4562
		33		887235		232871		20.7901			19.8356	%	SD	0.828142
				767452		242629		24.0207					SE	0.370357
				976865		187125		16.0762
				823528		186382		18.4553
		34		953822		203532		17.586			20.4925
				976032		212833		17.9022
				887233		235532		20.9779
				912325		312337		25.5039
		35		1132586		326561		22.3803			19.8823
				1271652		243512		16.0717
				1072341		247651		18.7616
				987121		283561		22.3157
hMSCs.HGF		36		1298983		257483		16.5428			17.0532	%		17.0532
				1098938		248943		18.4692						17.8516
				1342984		263728		16.4141						19.5659
				1089743		219836		16.7868						15.9135
													Mean	17.5961
		37		917837		208973		18.5455			17.8516	%	SD	1.53527
				783975		198794		20.2279					SE	0.686593
				967397		179487		15.65
				810386		165783		16.983
		38		1289408		297837		18.7644			19.5659
				932874		208973		18.3013
				857392		210928		19.7439
				1064938		290874		21.4539
		39		1209879		270948		18.2971			15.9135
				1089726		287463		20.8732
				1098783		190873		14.8003
				1309483		140398		9.68342
