# Supplementary material for: Improved bladder contractility after transplantation of human mesenchymal stem cells overexpressing hepatocyte growth factor into underactive bladder from bladder outlet obstruction models of rats
Source: PLoS One. 2021 Dec 22;16(12):e0261402. doi: 10.1371/journal.pone.0261402 (PMC8694482; doi:10.1371/journal.pone.0261402)
Supplement: S1 File — (ZIP) [file pone.0261402.s001.zip › Raw data of cystometry.xls]

## Sheet: ICI
	ICI
	Control
	1	455	455	488	535	570	405		484.667
	2	294	250	276	362	278	276		289.333
	3	345	390	380	375	435	245		361.667
	Mean								378.556
	SD								98.7558
	SE								57.0167
	Sham
	1	380	325	365	455	420	520		410.833
	2	338	398	358	432	456	316		383
	3	490	430	540	390	280	530		443.333
	Mean								412.389
	SD								30.1967
	SE								17.4341
	hMSCs
	1	965	990	990	745		922.5
	2	520	760	530	620		607.5
	3	680	610	730	1230		812.5
	4	440	400	540	500		470
	5	1020	890	990	840		935
	6	750	690	710	740		722.5
	Mean						745
	SD						182.866
	SE						74.6548
	BOO
	1	1475	1510	1290	1430		1426.25
	2	980	1100	955	905		985
	3	1280	2230	1450	2030		1747.5
	Mean						1386.25
	SD						382.821
	SE						221.022
	hMSCs.HGF
	1	890	1050	920	900		940
	2	410	470	530	520		482.5
	3	250	540	600	1200		647.5
	4	390	430	450	500		442.5
	5	750	780	800	710		760
	6	340	470	370	500		420
	Mean						615.417
	SD						206.418
	SE						84.2699

## Sheet: MVP
	MVP
	control
	1	34	33.3	33.4	33.6	34.8	35.7		34.1333
	2	26.5	25.1	27.8	26.5	40.8	41.3		31.3333
	3	37.2	41.4	40.3	43.3	46.2	38		41.0667
	4	30.4	32.5	28.6	34.6	28.7	41.3		32.6833
	Mean								34.8042
	SD								4.32872
	SE								2.16436
	Sham OP
	1	34.2	32.9	27.8	27.2	27	26		29.1833
	2	26.7	26.6	34.4	33.3	28	28.3		29.55
	3	34.6	32.2	29.9	35.5	74.2	80.6		47.8333
	4	25.5	25.7	32.2	33.4	28.6	27.8		28.8667
	Mean								33.8583
	SD								9.32085
	SE								4.66042
	hMSCs
	1	25.2	24.7	30.4	28.9		27.3
	2	29.2	27.5	41.6	35.1		33.35
	3	24.4	24	20.2	25		23.4
	4	23.6	33	34.1	28.7		29.85
	Mean						28.475
	SD						4.19494
							2.09747
	BOO
	1	22.6	23.6	23	24		23.3
	2	23.6	22.2	22.4	21.2		22.35
	3	8.2	8.3	8.5	8.4		8.35
	4	32.7	28.6	25.8	30.6		29.425
	5	23	17.3	20.6	18.2		19.775
	Mean						20.64
	SD						7.7293
	SE						3.45665
	hMSCs.HGF
	1	21.8	19.6	20.8	33.4		23.9
	2	21.5	28.9	35.1	42.1		31.9
	3	27.4	24	38.3	15		26.175
	4	41.8	46.2	31.7	39.9		39.9
	Mean						30.4688
	SD						7.13166
	SE						3.56583

## Sheet: PT
	PT
	control
	1	10.2	8.4	9.3	9	10.5	9.6		9.5
	2	8.6	7.9	8.3	10.1	9.3	7.6		8.63333
	3	8.8	10.2	10	9.9	13.1	8.9		10.15
	4	8.7	9.2	9	8.7	9.5	8		8.85
	5	5.3	5.5	5.5	5.5	5.5	6.2		5.58333
	Mean								8.54333
	SD								1.75786
	SE								0.78614
	Sham OP
	1	8.4	8	8.4	9.6	8.9	8.7		8.66667
	2	8	7.6	9.4	7.7	7.9	8		8.1
	3	12.2	14.1	11.7	11.6	14.2	13.4		12.8667
	4	9.5	11.5	11.2	8.9	12.2	10.1		10.5667
	5	6.2	5.8	5.5	5.3	5.3	5.5		5.6
	Mean								9.16
	SD								2.72758
	SE								1.21981
	hMSCs
	1	8.5	10	11.1	9.8	9.9	10.1		9.9
	2	8.6	7.6	8.3	8.1	7.3	7.8		7.95
	3	4.8	4.7	5.5	4.7	5	4.9		4.93333
	4	6.9	6.8	5.7	6.6	7.3	7.3		6.76667
	5	7.1	7	6.9	6.8	6.9	7		6.95
	6	5.3	5	5.3	5	5.1	5.2		5.15
	7	7.2	5.6	6.2	6.6	5.8	6.4		6.3
	8	7.7	7.3	7.9	7.8	8.6	7.5		7.8
	Mean								6.96875
	SD								1.6118
									0.569857
	BOO
	1	6.4	6.9	6.3	6.9	7.5	6.6		6.76667
	2	5.6	5.5	6	6	6.7	5.5		5.88333
	3	4.6	4.6	5	4.3	4.6	4.6		4.61667
	4	10.5	9.4	10.2	9	11.1	8.4		9.76667
	5	6.9	6.4	6.3	6.9	7	6.4		6.65
	Mean								6.73667
	SD								1.89815
	SE								0.848878
	hMSCs.HGF
	1	10.7	11.2	12.5	11.8	11.7	14		11.9833
	2	8.6	7.6	8.3	8.1	7.3	7.8		7.95
	3	9.8	6.7	8.5	8.7	9	4.9		7.93333
	4	8.9	6.8	5.7	6.6	7.3	7.3		7.1
	5	7.1	7	6.9	6.8	6.9	7		6.95
	6	4.4	3.9	4.2	4.1	4.2	4.3		4.18333
	7	7.8	6.2	6.6	7.2	6.4	7		6.86667
	8	12.5	13.9	12.6	10.2	10	9.9		11.5167
	Mean								8.06042
	SD								2.5628
	SE								0.906086
