# Supplementary material for: Improved bladder contractility after transplantation of human mesenchymal stem cells overexpressing hepatocyte growth factor into underactive bladder from bladder outlet obstruction models of rats
Source: PLoS One. 2021 Dec 22;16(12):e0261402. doi: 10.1371/journal.pone.0261402 (PMC8694482; doi:10.1371/journal.pone.0261402)
Supplement: S1 File — (ZIP) [file pone.0261402.s001.zip › Raw data of weight.xls]

## Sheet: Sheet1
				Body Wt
		control	sham	BOO	hMSCs	hMSCs.HGF
	n	5	5	6	8	8
		285	266	230	256	250
		278	258	248	260	256
		245	263	244	257	253
		250	266	250	248	241
		247	278	235	251	248
				203	247	260
					246	240
					265	259
	mean	261	266.2	235	253.75	250.875
	SD	18.9605	7.36206	17.4585	6.84001	7.60521
		8.47939	3.29242	7.12741	2.41831	2.68885
				Bladder Wt
		control	sham	BOO	hMSCs	hMSCs.HGF
	n	5	5	5	4	4
		80.7	91	244.5	233	226.3
		94.6	116.6	257	225	189.5
		87.2	83.9	218.5	200.2	201
		81.6	65.9	260.4	198.4	212
		120	77.3	230.7
	mean	92.82	86.94	242.22	214.15	207.2
	SD	16.1732	18.9806	17.6742	17.471	15.7012
		7.23287	8.48838	7.90414	8.73551	7.85058
